# Supplementary material for: Lactate-Based Difference as a Determinant of Outcomes following Surgery for Type A Acute Aortic Dissection: A Multi-Centre Study
Source: J Clin Med. 2023 Sep 25;12(19):6177. doi: 10.3390/jcm12196177 (PMC10573384; doi:10.3390/jcm12196177)
Supplement: Supplementary file 1 [file jcm-12-06177-s001.zip]

Archive with 1 entries (1 files):
- jcm-2622923-supplementary.pdf
